# Supplementary material for: Adding Genetics to the Risk Factors Model Improved Accuracy for Detecting Visual Field Progression in Newly Diagnosed Exfoliation Glaucoma Patients
Source: Biomedicines. 2024 May 31;12(6):1225. doi: 10.3390/biomedicines12061225 (PMC11200748; doi:10.3390/biomedicines12061225)
Supplement: Supplementary file 1 [file biomedicines-12-01225-s001.zip]

Archive with 1 entries (1 files):
- biomedicines-3005861-supplementary.pdf
